# Supplementary material for: A Fiberglass-Cloth-Reinforced Perfluorosulfonic Acid Membrane
Source: Membranes (Basel). 2025 Jun 2;15(6):166. doi: 10.3390/membranes15060166 (PMC12194947; doi:10.3390/membranes15060166)
Supplement: Supplementary file 1 [file membranes-15-00166-s001.zip]

Archive with 1 entries (1 files):
- membranes-3619304-supplementary.pdf
